# Supplementary material for: A generalized framework for elliptic curves based PRNG and its utilization in image encryption
Source: Sci Rep. 2022 Aug 2;12:13278. doi: 10.1038/s41598-022-17045-x (PMC9346143; doi:10.1038/s41598-022-17045-x)
Supplement: Supplementary file 3 — Supplementary Information 3. [file 41598_2022_17045_MOESM3_ESM.txt]

Link to encryption system video
https://mfr.osf.io/render?url=https://osf.io/u9ykq/?direct%26mode=render%26action=download%26mode=render

Link to decryption system video
https://mfr.osf.io/render?url=https://osf.io/rwkmb/?direct%26mode=render%26action=download%26mode=render
